# Supplementary material for: Immunoinformatics Analysis of SARS-CoV-2 ORF1ab Polyproteins to Identify Promiscuous and Highly Conserved T-Cell Epitopes to Formulate Vaccine for Indonesia and the World Population
Source: Vaccines (Basel). 2021 Dec 9;9(12):1459. doi: 10.3390/vaccines9121459 (PMC8704007; doi:10.3390/vaccines9121459)
Supplement: Supplementary file 1 [file vaccines-09-01459-s001.zip]

Archive with 1 entries (1 files):
- vaccines-1469966-supplementary.pdf
